# Supplementary material for: Infection, recovery and re-infection of farmed mink with SARS-CoV-2
Source: PLoS Pathog. 2021 Nov 15;17(11):e1010068. doi: 10.1371/journal.ppat.1010068 (PMC8629378; doi:10.1371/journal.ppat.1010068)
Supplement: S1 Table — The names of virus samples, as used in the phylogenetic analysis (Fig 3A), together with their date of collection plus their GISAID accession ID numbers are shown. (XLSX) [file ppat.1010068.s002.xlsx]

## Sheet: Ark1
hCoV19/mink/Denmark/AD38Farm2/2020|EPI_ISL_626340|20200618
hCoV19/mink/Denmark/AD40Farm3/2020|EPI_ISL_626341|20200629
hCoV19/mink/Denmark/AD6Farm1/2020|EPI_ISL_626345|20200614
hCoV19/mink/Denmark/AL25Farm1/2020|EPI_ISL_626347|20200614
hCoV19/mink/Denmark/AL35Farm3/2020|EPI_ISL_626348|20200629
hCoV19/mink/Denmark/AD37Farm3/2020|EPI_ISL_626346|20200629
hCoV19/mink/Denmark/AD3Farm1/2020|EPI_ISL_626343|20200614
hCoV19/mink/Denmark/AD4Farm1/2020|EPI_ISL_626344|20200614
hCoV19/mink/Denmark/AL3Farm1/2020|EPI_ISL_626342|20200614
hCoV19/mink/Denmark/KL14Farm1/2020|EPI_ISL_626351|20200617
hCoV19/mink/Denmark/KL11Farm1/2020|EPI_ISL_626350|20200617
hCoV19/mink/Denmark/AL64Farm1/2020|EPI_ISL_626349|20200617
hCoV19/mink/Denmark/mDK1/2020|EPI_ISL_641396|20201030
hCoV19/mink/Denmark/mDK4/2020|EPI_ISL_641398|20201029
hCoV19/mink/Denmark/mDK11/2020|EPI_ISL_641405|20201021
hCoV19/mink/Denmark/mDK123/2020|EPI_ISL_641502|20201006
hCoV19/mink/Denmark/mDK163/2020|EPI_ISL_683014|20201105
hCoV19/mink/Denmark/mDK271/2020|EPI_ISL_683123|20201109
hCoV19/mink/Denmark/mDK272/2020|EPI_ISL_683124|20201109
hCoV19/mink/Denmark/mDK297/2020|EPI_ISL_683146|20201110
hCoV19/mink/Denmark/mDK299/2020|EPI_ISL_683148|20201110
hCoV19/mink/Denmark/mDK302/2020|EPI_ISL_683151|20201110
hCoV19/mink/Denmark/mDK303/2020|EPI_ISL_683152|20201110
hCoV19/mink/Denmark/mDK304/2020|EPI_ISL_683153|20201110
hCoV19/mink/Denmark/mDK280/2020|EPI_ISL_683130|20201110
hCoV19/mink/Denmark/mDK305/2020|EPI_ISL_683154|20201110
hCoV19/mink/Denmark/mDK449/2020|EPI_ISL_683202|20201028
hCoV19/mink/Denmark/mDK450/2020|EPI_ISL_683203|20201028
hCoV19/mink/Denmark/mDK498/2020|EPI_ISL_683244|20201021
hCoV19/mink/Denmark/mDK499/2020|EPI_ISL_683245|20201021
hCoV19/mink/Denmark/mDK270/2020|EPI_ISL_683122|20201109
hCoV19/mink/Denmark/mDK279/2020|EPI_ISL_683129|20201110
hCoV19/mink/Denmark/mDK281/2020|EPI_ISL_683131|20201110
hCoV19/mink/Denmark/mDK306/2020|EPI_ISL_683155|20201110
hCoV19/mink/Denmark/mDK307/2020|EPI_ISL_683156|20201110
hCoV19/mink/Denmark/mDK298/2020|EPI_ISL_683147|20201110
hCoV19/mink/Denmark/mDK243/2020|EPI_ISL_683096|20201106
hCoV19/mink/Denmark/mDK244/2020|EPI_ISL_683097|20201106
hCoV19/mink/Denmark/mDK251/2020|EPI_ISL_683104|20201106
hCoV19/mink/Denmark/mDK268/2020|EPI_ISL_683120|20201109
hCoV19/mink/Denmark/mDK295/2020|EPI_ISL_683144|20201110
hCoV19/mink/Denmark/mDK296/2020|EPI_ISL_683145|20201110
hCoV19/mink/Denmark/mDK245/2020|EPI_ISL_683098|20201106
hCoV19/mink/Denmark/mDK250/2020|EPI_ISL_683103|20201106
hCoV19/mink/Denmark/mDK321/2020|EPI_ISL_683170|20201114
hCoV19/mink/Denmark/mDK322/2020|EPI_ISL_683171|20201114
hCoV19/mink/Denmark/mDK165/2020|EPI_ISL_683016|20201105
hCoV19/mink/Denmark/mDK292/2020|EPI_ISL_683141|20201110
hCoV19/mink/Denmark/mDK246/2020|EPI_ISL_683099|20201106
hCoV19/mink/Denmark/mDK248/2020|EPI_ISL_683101|20201106
hCoV19/mink/Denmark/mDK249/2020|EPI_ISL_683102|20201106
hCoV19/mink/Denmark/mDK247/2020|EPI_ISL_683100|20201106
hCoV19/mink/Denmark/mDK252/2020|EPI_ISL_683105|20201106
hCoV19/mink/Denmark/mDK253/2020|EPI_ISL_683106|20201106
hCoV19/mink/Denmark/mDK254/2020|EPI_ISL_683107|20201106
hCoV19/mink/Denmark/mDK269/2020|EPI_ISL_683121|20201109
hCoV19/mink/Denmark/mDK294/2020|EPI_ISL_683143|20201110
hCoV19/mink/Denmark/mDK320/2020|EPI_ISL_683169|20201114
hCoV19/mink/Denmark/mDK330/2020|EPI_ISL_683179|20201113
hCoV19/mink/Denmark/mDK312/2020|EPI_ISL_683161|20201116
hCoV19/mink/Denmark/mDK314/2020|EPI_ISL_683163|20201116
hCoV19/mink/Denmark/mDK313/2020|EPI_ISL_683162|20201116
hCoV19/mink/Denmark/mDK7/2020|EPI_ISL_641401|20201029
hCoV19/mink/Denmark/mDK13/2020|EPI_ISL_641407|20201021
hCoV19/mink/Denmark/mDK505/2020|EPI_ISL_683250|20201021
hCoV19/mink/Denmark/mDK506/2020|EPI_ISL_683251|20201021
hCoV19/mink/Denmark/mDK17/2020|EPI_ISL_641410|20201022
hCoV19/mink/Denmark/mDK19/2020|EPI_ISL_641412|20201022
hCoV19/mink/Denmark/mDK45/2020|EPI_ISL_641438|20200930
hCoV19/mink/Denmark/mDK47/2020|EPI_ISL_641440|20201001
hCoV19/mink/Denmark/mDK53/2020|EPI_ISL_641446|20201007
hCoV19/mink/Denmark/mDK55/2020|EPI_ISL_641447|20200917
hCoV19/mink/Denmark/mDK58/2020|EPI_ISL_641450|20200922
hCoV19/mink/Denmark/mDK85/2020|EPI_ISL_641477|20200910
hCoV19/mink/Denmark/mDK86/2020|EPI_ISL_641478|20200910
hCoV19/mink/Denmark/mDK94/2020|EPI_ISL_641486|20200914
hCoV19/mink/Denmark/mDK95/2020|EPI_ISL_641487|20200914
hCoV19/mink/Denmark/mDK98/2020|EPI_ISL_641490|20200914
hCoV19/mink/Denmark/mDK125/2020|EPI_ISL_641504|20201008
hCoV19/mink/Denmark/mDK259/2020|EPI_ISL_683112|20201109
hCoV19/mink/Denmark/mDK437/2020|EPI_ISL_683192|20201028
hCoV19/mink/Denmark/mDK438/2020|EPI_ISL_683193|20201028
hCoV19/mink/Denmark/mDK439/2020|EPI_ISL_683194|20201028
hCoV19/mink/Denmark/mDK440/2020|EPI_ISL_683195|20201028
hCoV19/mink/Denmark/mDK441/2020|EPI_ISL_683196|20201028
hCoV19/mink/Denmark/mDK477/2020|EPI_ISL_683225|20201022
hCoV19/mink/Denmark/mDK260/2020|EPI_ISL_683113|20201109
hCoV19/mink/Denmark/mDK455/2020|EPI_ISL_683207|20201020
hCoV19/mink/Denmark/mDK57/2020|EPI_ISL_641449|20200922
hCoV19/mink/Denmark/mDK70/2020|EPI_ISL_641462|20200923
hCoV19/mink/Denmark/mDK71/2020|EPI_ISL_641463|20200923
hCoV19/mink/Denmark/mDK73/2020|EPI_ISL_641465|20200924
hCoV19/mink/Denmark/mDK127/2020|EPI_ISL_641506|20200813
hCoV19/mink/Denmark/mDK790/2020|EPI_ISL_3050754|20200811
hCoV19/mink/Denmark/mDK804/2020|EPI_ISL_3050760|20200824
hCoV19/mink/Denmark/mDK842/2020|EPI_ISL_3050763|20200824
hCoV19/mink/Denmark/mDK847/2020|EPI_ISL_3050764|20200824
hCoV19/mink/Denmark/mDK848/2020|EPI_ISL_3050765|20200824
hCoV19/mink/Denmark/mDK841/2020|EPI_ISL_3050762|20200824
hCoV19/mink/Denmark/mDK133/2020|EPI_ISL_641512|20200813
hCoV19/mink/Denmark/mDK242/2020|EPI_ISL_683091|20201030
hCoV19/mink/Denmark/mDK97/2020|EPI_ISL_641489|20200914
hCoV19/mink/Denmark/mDK456/2020|EPI_ISL_683208|20201020
hCoV19/mink/Denmark/mDK171/2020|EPI_ISL_683022|20201107
hCoV19/mink/Denmark/mDK582/2020|EPI_ISL_683316|20201014
hCoV19/mink/Denmark/mDK584/2020|EPI_ISL_683318|20201014
hCoV19/mink/Denmark/mDK169/2020|EPI_ISL_683020|20201107
hCoV19/mink/Denmark/mDK170/2020|EPI_ISL_683021|20201107
hCoV19/mink/Denmark/mDK18/2020|EPI_ISL_641411|20201022
hCoV19/mink/Denmark/mDK480/2020|EPI_ISL_683226|20201022
hCoV19/mink/Denmark/mDK181/2020|EPI_ISL_683032|20201104
hCoV19/mink/Denmark/mDK182/2020|EPI_ISL_683033|20201104
hCoV19/mink/Denmark/mDK183/2020|EPI_ISL_683034|20201104
hCoV19/mink/Denmark/mDK208/2020|EPI_ISL_683059|20201103
hCoV19/mink/Denmark/mDK258/2020|EPI_ISL_683111|20201109
hCoV19/mink/Denmark/mDK422/2020|EPI_ISL_683182|20201027
hCoV19/mink/Denmark/mDK484/2020|EPI_ISL_683230|20201022
hCoV19/mink/Denmark/mDK576/2020|EPI_ISL_683310|20201014
hCoV19/mink/Denmark/mDK578/2020|EPI_ISL_683312|20201014
hCoV19/mink/Denmark/mDK255/2020|EPI_ISL_683108|20201106
hCoV19/mink/Denmark/mDK256/2020|EPI_ISL_683109|20201106
hCoV19/mink/Denmark/mDK52/2020|EPI_ISL_641445|20201002
hCoV19/mink/Denmark/mDK535/2020|EPI_ISL_683275|20201016
hCoV19/mink/Denmark/mDK536/2020|EPI_ISL_683276|20201016
hCoV19/mink/Denmark/mDK473/2020|EPI_ISL_683222|20201022
hCoV19/mink/Denmark/mDK567/2020|EPI_ISL_683303|20201015
hCoV19/mink/Denmark/mDK37/2020|EPI_ISL_641430|20200928
hCoV19/mink/Denmark/mDK564/2020|EPI_ISL_683300|20201015
hCoV19/mink/Denmark/mDK566/2020|EPI_ISL_683302|20201015
hCoV19/mink/Denmark/mDK42/2020|EPI_ISL_641435|20200929
hCoV19/mink/Denmark/mDK40/2020|EPI_ISL_641433|20200928
hCoV19/mink/Denmark/mDK66/2020|EPI_ISL_641458|20200922
hCoV19/mink/Denmark/mDK46/2020|EPI_ISL_641439|20200930
hCoV19/mink/Denmark/mDK67/2020|EPI_ISL_641459|20200922
hCoV19/mink/Denmark/mDK68/2020|EPI_ISL_641460|20200922
hCoV19/mink/Denmark/mDK64/2020|EPI_ISL_641456|20200922
hCoV19/mink/Denmark/mDK108/2020|EPI_ISL_641496|20200831
hCoV19/mink/Denmark/mDK109/2020|EPI_ISL_641497|20200831
hCoV19/mink/Denmark/mDK110/2020|EPI_ISL_641498|20200831
hCoV19/mink/Denmark/mDK105/2020|EPI_ISL_683092|20200826
hCoV19/mink/Denmark/mDK106/2020|EPI_ISL_683093|20200826
hCoV19/mink/Denmark/mDK111/2020|EPI_ISL_683095|20200901
hCoV19/mink/Denmark/mDK128/2020|EPI_ISL_641507|20200813
hCoV19/mink/Denmark/mDK789/2020|EPI_ISL_3050753|20200811
hCoV19/mink/Denmark/mDK63/2020|EPI_ISL_641455|20200922
hCoV19/mink/Denmark/mDK504/2020|EPI_ISL_683249|20201021
hCoV19/mink/Denmark/mDK543/2020|EPI_ISL_683281|20201016
hCoV19/mink/Denmark/mDK544/2020|EPI_ISL_683282|20201016
hCoV19/mink/Denmark/mDK545/2020|EPI_ISL_683283|20201016
hCoV19/mink/Denmark/mDK196/2020|EPI_ISL_683047|20201103
hCoV19/mink/Denmark/mDK197/2020|EPI_ISL_683048|20201103
hCoV19/mink/Denmark/mDK211/2020|EPI_ISL_683062|20201102
hCoV19/mink/Denmark/mDK59/2020|EPI_ISL_641451|20200922
hCoV19/mink/Denmark/mDK96/2020|EPI_ISL_641488|20200914
hCoV19/mink/Denmark/mDK483/2020|EPI_ISL_683229|20201022
hCoV19/mink/Denmark/mDK310/2020|EPI_ISL_683159|20201110
hCoV19/mink/Denmark/mDK311/2020|EPI_ISL_683160|20201110
hCoV19/mink/Denmark/mDK166/2020|EPI_ISL_683017|20201105
hCoV19/mink/Denmark/mDK485/2020|EPI_ISL_683231|20201022
hCoV19/mink/Denmark/mDK168/2020|EPI_ISL_683019|20201105
hCoV19/mink/Denmark/mDK167/2020|EPI_ISL_683018|20201105
hCoV19/mink/Denmark/mDK121/2020|EPI_ISL_641500|20201005
hCoV19/mink/Denmark/mDK43/2020|EPI_ISL_641436|20200929
hCoV19/mink/Denmark/mDK257/2020|EPI_ISL_683110|20201106
hCoV19/mink/Denmark/mDK577/2020|EPI_ISL_683311|20201014
hCoV19/mink/Denmark/mDK184/2020|EPI_ISL_683035|20201107
hCoV19/mink/Denmark/mDK186/2020|EPI_ISL_683037|20201107
hCoV19/mink/Denmark/mDK590/2020|EPI_ISL_683324|20201013
hCoV19/mink/Denmark/mDK591/2020|EPI_ISL_683325|20201013
hCoV19/mink/Denmark/mDK210/2020|EPI_ISL_683061|20201102
hCoV19/mink/Denmark/mDK445/2020|EPI_ISL_683200|20201028
hCoV19/mink/Denmark/mDK592/2020|EPI_ISL_683326|20201013
hCoV19/mink/Denmark/mDK290/2020|EPI_ISL_683139|20201110
hCoV19/mink/Denmark/mDK588/2020|EPI_ISL_683322|20201013
hCoV19/mink/Denmark/mDK589/2020|EPI_ISL_683323|20201013
hCoV19/mink/Denmark/mDK447/2020|EPI_ISL_683201|20201028
hCoV19/mink/Denmark/mDK212/2020|EPI_ISL_683063|20201102
hCoV19/mink/Denmark/mDK185/2020|EPI_ISL_683036|20201107
hCoV19/mink/Denmark/mDK23/2020|EPI_ISL_641416|20201027
hCoV19/mink/Denmark/mDK22/2020|EPI_ISL_641415|20201027
hCoV19/mink/Denmark/mDK583/2020|EPI_ISL_683317|20201014
hCoV19/mink/Denmark/mDK132/2020|EPI_ISL_641511|20200813
hCoV19/mink/Denmark/mDK821/2020|EPI_ISL_3050757|20200813
hCoV19/mink/Denmark/mDK817/2020|EPI_ISL_3050755|20200813
hCoV19/mink/Denmark/mDK832/2020|EPI_ISL_3050761|20200824
hCoV19/mink/Denmark/mDK93/2020|EPI_ISL_641485|20200914
hCoV19/mink/Denmark/mDK69/2020|EPI_ISL_641461|20200923
hCoV19/mink/Denmark/mDK74/2020|EPI_ISL_641466|20200924
hCoV19/mink/Denmark/mDK9/2020|EPI_ISL_641403|20201029
hCoV19/mink/Denmark/mDK540/2020|EPI_ISL_683279|20201016
hCoV19/mink/Denmark/mDK130/2020|EPI_ISL_641509|20200813
hCoV19/mink/Denmark/mDK131/2020|EPI_ISL_641510|20200813
hCoV19/mink/Denmark/mDK135/2020|EPI_ISL_641513|20200813
hCoV19/mink/Denmark/mDK164/2020|EPI_ISL_683015|20201105
hCoV19/mink/Denmark/mDK188/2020|EPI_ISL_683039|20201103
hCoV19/mink/Denmark/mDK275/2020|EPI_ISL_683126|20201109
hCoV19/mink/Denmark/mDK282/2020|EPI_ISL_683132|20201110
hCoV19/mink/Denmark/mDK283/2020|EPI_ISL_683133|20201110
hCoV19/mink/Denmark/mDK284/2020|EPI_ISL_683134|20201110
hCoV19/mink/Denmark/mDK41/2020|EPI_ISL_641434|20200929
hCoV19/mink/Denmark/mDK60/2020|EPI_ISL_641452|20200922
hCoV19/mink/Denmark/mDK62/2020|EPI_ISL_641454|20200922
hCoV19/mink/Denmark/mDK87/2020|EPI_ISL_641479|20200914
hCoV19/mink/Denmark/mDK89/2020|EPI_ISL_641481|20200914
hCoV19/mink/Denmark/mDK88/2020|EPI_ISL_641480|20200914
hCoV19/mink/Denmark/mDK100/2020|EPI_ISL_641491|20200915
hCoV19/mink/Denmark/mDK101/2020|EPI_ISL_641492|20200915
hCoV19/mink/Denmark/mDK229/2020|EPI_ISL_683079|20201102
hCoV19/mink/Denmark/mDK230/2020|EPI_ISL_683080|20201102
hCoV19/mink/Denmark/mDK510/2020|EPI_ISL_683255|20201118
hCoV19/mink/Denmark/mDK511/2020|EPI_ISL_683256|20201118
hCoV19/mink/Denmark/mDK512/2020|EPI_ISL_683257|20201118
hCoV19/mink/Denmark/mDK285/2020|EPI_ISL_683135|20201110
hCoV19/mink/Denmark/mDK286/2020|EPI_ISL_683136|20201110
hCoV19/mink/Denmark/mDK287/2020|EPI_ISL_683137|20201110
hCoV19/mink/Denmark/mDK421/2020|EPI_ISL_683181|20201027
hCoV19/mink/Denmark/mDK795/2020|EPI_ISL_3050759|20200824
hCoV19/mink/Denmark/mDK192/2020|EPI_ISL_683043|20201103
hCoV19/mink/Denmark/mDK193/2020|EPI_ISL_683044|20201103
hCoV19/mink/Denmark/mDK194/2020|EPI_ISL_683045|20201103
hCoV19/mink/Denmark/mDK820/2020|EPI_ISL_3050756|20200813
hCoV19/mink/Denmark/mDK6/2020|EPI_ISL_641400|20201029
hCoV19/mink/Denmark/mDK470/2020|EPI_ISL_683219|20201023
hCoV19/mink/Denmark/mDK10/2020|EPI_ISL_641404|20201020
hCoV19/mink/Denmark/mDK444/2020|EPI_ISL_683199|20201028
hCoV19/mink/Denmark/mDK457/2020|EPI_ISL_683209|20201020
hCoV19/mink/Denmark/mDK458/2020|EPI_ISL_683210|20201020
hCoV19/mink/Denmark/mDK459/2020|EPI_ISL_683211|20201020
hCoV19/mink/Denmark/mDK593/2020|EPI_ISL_683327|20201013
hCoV19/mink/Denmark/mDK595/2020|EPI_ISL_683328|20201013
hCoV19/mink/Denmark/mDK189/2020|EPI_ISL_683040|20201103
hCoV19/mink/Denmark/mDK433/2020|EPI_ISL_683190|20201028
hCoV19/mink/Denmark/mDK434/2020|EPI_ISL_683191|20201028
hCoV19/mink/Denmark/mDK442/2020|EPI_ISL_683197|20201028
hCoV19/mink/Denmark/mDK443/2020|EPI_ISL_683198|20201028
hCoV19/mink/Denmark/mDK451/2020|EPI_ISL_683204|20201020
hCoV19/mink/Denmark/mDK452/2020|EPI_ISL_683205|20201020
hCoV19/mink/Denmark/mDK460/2020|EPI_ISL_683212|20201023
hCoV19/mink/Denmark/mDK461/2020|EPI_ISL_683213|20201023
hCoV19/mink/Denmark/mDK462/2020|EPI_ISL_683214|20201023
hCoV19/mink/Denmark/mDK553/2020|EPI_ISL_683291|20201019
hCoV19/mink/Denmark/mDK554/2020|EPI_ISL_683292|20201019
hCoV19/mink/Denmark/mDK580/2020|EPI_ISL_683314|20201014
hCoV19/mink/Denmark/mDK581/2020|EPI_ISL_683315|20201014
hCoV19/mink/Denmark/mDK549/2020|EPI_ISL_683287|20201019
hCoV19/mink/Denmark/mDK550/2020|EPI_ISL_683288|20201019
hCoV19/mink/Denmark/mDK551/2020|EPI_ISL_683289|20201019
hCoV19/mink/Denmark/mDK8/2020|EPI_ISL_641402|20201029
hCoV19/mink/Denmark/mDK453/2020|EPI_ISL_683206|20201020
hCoV19/mink/Denmark/mDK519/2020|EPI_ISL_683261|20201020
hCoV19/mink/Denmark/mDK520/2020|EPI_ISL_683262|20201020
hCoV19/mink/Denmark/mDK521/2020|EPI_ISL_683263|20201020
hCoV19/mink/Denmark/mDK207/2020|EPI_ISL_683058|20201103
hCoV19/mink/Denmark/mDK209/2020|EPI_ISL_683060|20201103
hCoV19/mink/Denmark/mDK240/2020|EPI_ISL_683089|20201030
hCoV19/mink/Denmark/mDK476/2020|EPI_ISL_683224|20201022
hCoV19/mink/Denmark/mDK552/2020|EPI_ISL_683290|20201019
hCoV19/mink/Denmark/mDK15/2020|EPI_ISL_641409|20201022
hCoV19/mink/Denmark/mDK72/2020|EPI_ISL_641464|20200924
hCoV19/mink/Denmark/mDK472/2020|EPI_ISL_683221|20201022
hCoV19/mink/Denmark/mDK219/2020|EPI_ISL_683070|20201102
hCoV19/mink/Denmark/mDK471/2020|EPI_ISL_683220|20201022
hCoV19/mink/Denmark/mDK522/2020|EPI_ISL_683264|20201020
hCoV19/mink/Denmark/mDK539/2020|EPI_ISL_683278|20201019
hCoV19/mink/Denmark/mDK538/2020|EPI_ISL_683277|20201019
hCoV19/mink/Denmark/mDK291/2020|EPI_ISL_683140|20201110
hCoV19/mink/Denmark/mDK221/2020|EPI_ISL_683072|20201102
hCoV19/mink/Denmark/mDK220/2020|EPI_ISL_683071|20201102
hCoV19/mink/Denmark/mDK425/2020|EPI_ISL_683183|20201027
hCoV19/mink/Denmark/mDK426/2020|EPI_ISL_683184|20201027
hCoV19/mink/Denmark/mDK160/2020|EPI_ISL_683011|20201105
hCoV19/mink/Denmark/mDK162/2020|EPI_ISL_683013|20201105
hCoV19/mink/Denmark/mDK187/2020|EPI_ISL_683038|20201103
hCoV19/mink/Denmark/mDK231/2020|EPI_ISL_683081|20201102
hCoV19/mink/Denmark/mDK233/2020|EPI_ISL_683083|20201102
hCoV19/mink/Denmark/mDK300/2020|EPI_ISL_683149|20201110
hCoV19/mink/Denmark/mDK232/2020|EPI_ISL_683082|20201102
hCoV19/mink/Denmark/mDK301/2020|EPI_ISL_683150|20201110
hCoV19/mink/Denmark/mDK523/2020|EPI_ISL_683265|20201020
hCoV19/mink/Denmark/mDK524/2020|EPI_ISL_683266|20201020
hCoV19/mink/Denmark/mDK33/2020|EPI_ISL_641426|20200925
hCoV19/mink/Denmark/mDK78/2020|EPI_ISL_641470|20200909
hCoV19/mink/Denmark/mDK79/2020|EPI_ISL_641471|20200909
hCoV19/mink/Denmark/mDK80/2020|EPI_ISL_641472|20200909
hCoV19/mink/Denmark/mDK84/2020|EPI_ISL_641476|20200910
hCoV19/mink/Denmark/mDK48/2020|EPI_ISL_641441|20201001
hCoV19/mink/Denmark/mDK65/2020|EPI_ISL_641457|20200922
hCoV19/mink/Denmark/mDK82/2020|EPI_ISL_641474|20200909
hCoV19/mink/Denmark/mDK83/2020|EPI_ISL_641475|20200909
hCoV19/mink/Denmark/mDK34/2020|EPI_ISL_641427|20200925
hCoV19/mink/Denmark/mDK81/2020|EPI_ISL_641473|20200909
hCoV19/mink/Denmark/mDK44/2020|EPI_ISL_641437|20200929
hCoV19/mink/Denmark/mDK49/2020|EPI_ISL_641442|20201001
hCoV19/mink/Denmark/mDK51/2020|EPI_ISL_641444|20201002
hCoV19/mink/Denmark/mDK579/2020|EPI_ISL_683313|20201014
hCoV19/mink/Denmark/mDK14/2020|EPI_ISL_641408|20201021
hCoV19/mink/Denmark/mDK20/2020|EPI_ISL_641413|20201022
hCoV19/mink/Denmark/mDK481/2020|EPI_ISL_683227|20201022
hCoV19/mink/Denmark/mDK486/2020|EPI_ISL_683232|20201022
hCoV19/mink/Denmark/mDK491/2020|EPI_ISL_683237|20201021
hCoV19/mink/Denmark/mDK482/2020|EPI_ISL_683228|20201022
hCoV19/mink/Denmark/mDK487/2020|EPI_ISL_683233|20201022
hCoV19/mink/Denmark/mDK488/2020|EPI_ISL_683234|20201022
hCoV19/mink/Denmark/mDK490/2020|EPI_ISL_683236|20201021
hCoV19/mink/Denmark/mDK492/2020|EPI_ISL_683238|20201021
hCoV19/mink/Denmark/mDK493/2020|EPI_ISL_683239|20201021
hCoV19/mink/Denmark/mDK494/2020|EPI_ISL_683240|20201021
hCoV19/mink/Denmark/mDK507/2020|EPI_ISL_683252|20201021
hCoV19/mink/Denmark/mDK508/2020|EPI_ISL_683253|20201021
hCoV19/mink/Denmark/mDK509/2020|EPI_ISL_683254|20201021
hCoV19/mink/Denmark/mDK555/2020|EPI_ISL_683293|20201019
hCoV19/mink/Denmark/mDK556/2020|EPI_ISL_683294|20201019
hCoV19/mink/Denmark/mDK557/2020|EPI_ISL_683295|20201019
hCoV19/mink/Denmark/mDK161/2020|EPI_ISL_683012|20201105
hCoV19/mink/Denmark/mDK489/2020|EPI_ISL_683235|20201021
hCoV19/mink/Denmark/mDK474/2020|EPI_ISL_683223|20201022
hCoV19/mink/Denmark/mDK225/2020|EPI_ISL_683076|20201102
hCoV19/mink/Denmark/mDK227/2020|EPI_ISL_683077|20201102
hCoV19/mink/Denmark/mDK308/2020|EPI_ISL_683157|20201110
hCoV19/mink/Denmark/mDK228/2020|EPI_ISL_683078|20201102
hCoV19/mink/Denmark/mDK3/2020|EPI_ISL_641397|20201029
hCoV19/mink/Denmark/mDK199/2020|EPI_ISL_683050|20201103
hCoV19/mink/Denmark/mDK200/2020|EPI_ISL_683051|20201103
hCoV19/mink/Denmark/mDK203/2020|EPI_ISL_683054|20201103
hCoV19/mink/Denmark/mDK204/2020|EPI_ISL_683055|20201103
hCoV19/mink/Denmark/mDK214/2020|EPI_ISL_683065|20201102
hCoV19/mink/Denmark/mDK215/2020|EPI_ISL_683066|20201102
hCoV19/mink/Denmark/mDK236/2020|EPI_ISL_683086|20201102
hCoV19/mink/Denmark/mDK318/2020|EPI_ISL_683167|20201115
hCoV19/mink/Denmark/mDK319/2020|EPI_ISL_683168|20201115
hCoV19/mink/Denmark/mDK201/2020|EPI_ISL_683052|20201103
hCoV19/mink/Denmark/mDK264/2020|EPI_ISL_683117|20201109
hCoV19/mink/Denmark/mDK213/2020|EPI_ISL_683064|20201102
hCoV19/mink/Denmark/mDK239/2020|EPI_ISL_683088|20201030
hCoV19/mink/Denmark/mDK36/2020|EPI_ISL_641429|20200925
hCoV19/mink/Denmark/mDK50/2020|EPI_ISL_641443|20201001
hCoV19/mink/Denmark/mDK122/2020|EPI_ISL_641501|20201007
hCoV19/mink/Denmark/mDK198/2020|EPI_ISL_683049|20201103
hCoV19/mink/Denmark/mDK91/2020|EPI_ISL_641483|20200914
hCoV19/mink/Denmark/mDK103/2020|EPI_ISL_641494|20200915
hCoV19/mink/Denmark/mDK107/2020|EPI_ISL_683094|20200826
hCoV19/mink/Denmark/mDK293/2020|EPI_ISL_683142|20201110
hCoV19/mink/Denmark/mDK216/2020|EPI_ISL_683067|20201102
hCoV19/mink/Denmark/mDK217/2020|EPI_ISL_683068|20201102
hCoV19/mink/Denmark/mDK218/2020|EPI_ISL_683069|20201102
hCoV19/mink/Denmark/mDK202/2020|EPI_ISL_683053|20201103
hCoV19/mink/Denmark/mDK206/2020|EPI_ISL_683057|20201103
hCoV19/mink/Denmark/mDK265/2020|EPI_ISL_683118|20201109
hCoV19/mink/Denmark/mDK176/2020|EPI_ISL_683027|20201105
hCoV19/mink/Denmark/mDK560/2020|EPI_ISL_683297|20201019
hCoV19/mink/Denmark/mDK324/2020|EPI_ISL_683173|20201114
hCoV19/mink/Denmark/mDK325/2020|EPI_ISL_683174|20201114
hCoV19/mink/Denmark/mDK261/2020|EPI_ISL_683114|20201109
hCoV19/mink/Denmark/mDK262/2020|EPI_ISL_683115|20201109
hCoV19/mink/Denmark/mDK263/2020|EPI_ISL_683116|20201109
hCoV19/mink/Denmark/mDK329/2020|EPI_ISL_683178|20201113
hCoV19/mink/Denmark/mDK331/2020|EPI_ISL_683180|20201113
hCoV19/mink/Denmark/mDK175/2020|EPI_ISL_683026|20201105
hCoV19/mink/Denmark/mDK177/2020|EPI_ISL_683028|20201105
hCoV19/mink/Denmark/mDK12/2020|EPI_ISL_641406|20201021
hCoV19/mink/Denmark/mDK205/2020|EPI_ISL_683056|20201103
hCoV19/mink/Denmark/mDK31/2020|EPI_ISL_641424|20200925
hCoV19/mink/Denmark/mDK39/2020|EPI_ISL_641432|20200928
hCoV19/mink/Denmark/mDK38/2020|EPI_ISL_641431|20200928
hCoV19/mink/Denmark/mDK120/2020|EPI_ISL_641499|20201005
hCoV19/mink/Denmark/mDK32/2020|EPI_ISL_641425|20200925
hCoV19/mink/Denmark/mDK90/2020|EPI_ISL_641482|20200914
hCoV19/mink/Denmark/mDK75/2020|EPI_ISL_641467|20200924
hCoV19/mink/Denmark/mDK104/2020|EPI_ISL_641495|20200915
hCoV19/mink/Denmark/mDK574/2020|EPI_ISL_683308|20201015
hCoV19/mink/Denmark/mDK92/2020|EPI_ISL_641484|20200914
hCoV19/mink/Denmark/mDK35/2020|EPI_ISL_641428|20200925
hCoV19/mink/Denmark/mDK526/2020|EPI_ISL_683268|20201016
hCoV19/mink/Denmark/mDK76/2020|EPI_ISL_641468|20200924
hCoV19/mink/Denmark/mDK124/2020|EPI_ISL_641503|20201008
hCoV19/mink/Denmark/mDK126/2020|EPI_ISL_641505|20201008
hCoV19/mink/Denmark/mDK178/2020|EPI_ISL_683029|20201104
hCoV19/mink/Denmark/mDK179/2020|EPI_ISL_683030|20201104
hCoV19/mink/Denmark/mDK180/2020|EPI_ISL_683031|20201104
hCoV19/mink/Denmark/mDK222/2020|EPI_ISL_683073|20201102
hCoV19/mink/Denmark/mDK223/2020|EPI_ISL_683074|20201102
hCoV19/mink/Denmark/mDK224/2020|EPI_ISL_683075|20201102
hCoV19/mink/Denmark/mDK277/2020|EPI_ISL_683127|20201110
hCoV19/mink/Denmark/mDK278/2020|EPI_ISL_683128|20201110
hCoV19/mink/Denmark/mDK102/2020|EPI_ISL_641493|20200915
hCoV19/mink/Denmark/mDK525/2020|EPI_ISL_683267|20201016
hCoV19/mink/Denmark/mDK530/2020|EPI_ISL_683271|20201016
hCoV19/mink/Denmark/mDK575/2020|EPI_ISL_683309|20201015
hCoV19/mink/Denmark/mDK571/2020|EPI_ISL_683307|20201015
hCoV19/mink/Denmark/mDK266/2020|EPI_ISL_683119|20201109
hCoV19/mink/Denmark/mDK497/2020|EPI_ISL_683243|20201021
hCoV19/mink/Denmark/mDK502/2020|EPI_ISL_683247|20201021
hCoV19/mink/Denmark/mDK503/2020|EPI_ISL_683248|20201021
hCoV19/mink/Denmark/mDK528/2020|EPI_ISL_683270|20201016
hCoV19/mink/Denmark/mDK323/2020|EPI_ISL_683172|20201114
hCoV19/mink/Denmark/mDK533/2020|EPI_ISL_683274|20201019
hCoV19/mink/Denmark/mDK501/2020|EPI_ISL_683246|20201021
hCoV19/mink/Denmark/mDK531/2020|EPI_ISL_683272|20201019
hCoV19/mink/Denmark/mDK430/2020|EPI_ISL_683188|20201028
hCoV19/mink/Denmark/mDK432/2020|EPI_ISL_683189|20201028
hCoV19/mink/Denmark/mDK558/2020|EPI_ISL_683296|20201019
hCoV19/mink/Denmark/mDK527/2020|EPI_ISL_683269|20201016
hCoV19/mink/Denmark/mDK77/2020|EPI_ISL_641469|20200924
hCoV19/mink/Denmark/mDK235/2020|EPI_ISL_683085|20201102
hCoV19/mink/Denmark/mDK562/2020|EPI_ISL_683298|20201015
hCoV19/mink/Denmark/mDK563/2020|EPI_ISL_683299|20201015
hCoV19/mink/Denmark/mDK586/2020|EPI_ISL_683320|20201014
hCoV19/mink/Denmark/mDK587/2020|EPI_ISL_683321|20201014
hCoV19/mink/Denmark/mDK585/2020|EPI_ISL_683319|20201014
hCoV19/mink/Denmark/mDK541/2020|EPI_ISL_683280|20201016
hCoV19/mink/Denmark/mDK238/2020|EPI_ISL_683087|20201030
hCoV19/mink/Denmark/mDK234/2020|EPI_ISL_683084|20201102
hCoV19/mink/Denmark/mDK495/2020|EPI_ISL_683241|20201021
hCoV19/mink/Denmark/mDK309/2020|EPI_ISL_683158|20201110
hCoV19/mink/Denmark/mDK427/2020|EPI_ISL_683185|20201027
hCoV19/mink/Denmark/mDK428/2020|EPI_ISL_683186|20201027
hCoV19/mink/Denmark/mDK429/2020|EPI_ISL_683187|20201027
hCoV19/mink/Denmark/mDK129/2020|EPI_ISL_641508|20200813
hCoV19/mink/Denmark/mDK548/2020|EPI_ISL_683286|20201019
hCoV19/mink/Denmark/mDK547/2020|EPI_ISL_683285|20201019
hCoV19/mink/Denmark/mDK565/2020|EPI_ISL_683301|20201015
hCoV19/mink/Denmark/mDK568/2020|EPI_ISL_683304|20201015
hCoV19/mink/Denmark/mDK569/2020|EPI_ISL_683305|20201015
hCoV19/mink/Denmark/mDK546/2020|EPI_ISL_683284|20201019
hCoV19/mink/Denmark/mDK134/2020|EPI_ISL_3050758|20200813
hCoV19/mink/Denmark/mDK496/2020|EPI_ISL_683242|20201021
hCoV19/mink/Denmark/mDK570/2020|EPI_ISL_683306|20201015
hCoV19/mink/Denmark/mDK195/2020|EPI_ISL_683046|20201103
hCoV19/mink/Denmark/mDK288/2020|EPI_ISL_683138|20201110
hCoV19/mink/Denmark/mDK849/2020|EPI_ISL_3050766|20200824
hCoV19/mink/Denmark/mDK273/2020|EPI_ISL_683125|20201109
hCoV19/mink/Denmark/mDK150/2020|EPI_ISL_641514|20201106
hCoV19/mink/Denmark/mDK151/2020|EPI_ISL_641515|20201106
hCoV19/mink/Denmark/mDK152/2020|EPI_ISL_641516|20201106
hCoV19/mink/Denmark/mDK61/2020|EPI_ISL_641453|20200922
hCoV19/mink/Denmark/mDK532/2020|EPI_ISL_683273|20201019
