# Supplementary material for: Infection, recovery and re-infection of farmed mink with SARS-CoV-2
Source: PLoS Pathog. 2021 Nov 15;17(11):e1010068. doi: 10.1371/journal.ppat.1010068 (PMC8629378; doi:10.1371/journal.ppat.1010068)
Supplement: S2 Table — The names of virus samples, as used in the phylogenetic analysis (Fig 3B), together with their site and date of collection plus their GISAID accession ID numbers are shown. (XLSX) [file ppat.1010068.s003.xlsx]

## Sheet: Ark1
Name (phylogeny)	Virus name	Accession ID (GISAID)
NC_045512	SARS-CoV-2 Wuhan-Hu-1
Farm1_3_14-06-2020	hCoV-19/mink/Denmark/AD3-Farm1/2020	EPI_ISL_626343
Farm1_4_14-06-2020	hCoV-19/mink/Denmark/AD4-Farm1/2020	EPI_ISL_626344
Farm1_6_14-06-2020	hCoV-19/mink/Denmark/AD6-Farm1/2020	EPI_ISL_626345
Farm1_25_14-06-2020	hCoV-19/mink/Denmark/AL25-Farm1/2020	EPI_ISL_626347
Farm2_38_18-06-2020	hCoV-19/mink/Denmark/AD38-Farm2/2020	EPI_ISL_626340
Farm3_35_29-06-2020	hCoV-19/mink/Denmark/AL35-Farm3/2020	EPI_ISL_626348
Farm3_40_29-06-2020	hCoV-19/mink/Denmark/AD40-Farm3/2020	EPI_ISL_626341
Farm3_37_29-06-2020	hCoV-19/mink/Denmark/AD37-Farm3/2020	EPI_ISL_626346
Farm1_3d_14-06-2020	hCoV-19/mink/Denmark/AL3-Farm1/2020	EPI_ISL_626342
Farm1_14_17-06-2020	hCoV-19/mink/Denmark/KL14-Farm1/2020	EPI_ISL_626351
Farm1_11_17-06-2020	hCoV-19/mink/Denmark/KL11-Farm1/2020	EPI_ISL_626350
Farm1_64_17-06-2020	hCoV-19/mink/Denmark/AL64-Farm1/2020	EPI_ISL_626349
Farm4_1_06-11-2020	hCoV-19/mink/Denmark/mDK-150/2020	EPI_ISL_641514
Farm4_14_06-11-2020	hCoV-19/mink/Denmark/mDK-151/2020	EPI_ISL_641515
Farm4_15_06-11-2020	hCoV-19/mink/Denmark/mDK-152/2020	EPI_ISL_641516
Farm4_1_11-08-2020	hCoV-19/mink/Denmark/mDK-789/2020	EPI_ISL_3050753
Farm4_2_11-08-2020	hCoV-19/mink/Denmark/mDK-790/2020	EPI_ISL_3050754
Farm4_44_19-08-2020	hCoV-19/mink/Denmark/mDK-804/2020	EPI_ISL_3050760
Farm4_75_19-08-2020	hCoV-19/mink/Denmark/mDK-842/2020	EPI_ISL_3050763
Farm4_80_19-08-2020	hCoV-19/mink/Denmark/mDK-847/2020	EPI_ISL_3050764
Farm4_81_19-08-2020	hCoV-19/mink/Denmark/mDK-848/2020	EPI_ISL_3050765
Farm4_74_19-08-2020	hCoV-19/mink/Denmark/mDK-841/2020	EPI_ISL_3050762
Farm4_65_19-08-2020	hCoV-19/mink/Denmark/mDK-832/2020	EPI_ISL_3050761
Farm4_16_13-08-2020	hCoV-19/mink/Denmark/mDK-817/2020	EPI_ISL_3050755
Farm4_22_13-08-2020	hCoV-19/mink/Denmark/mDK-821/2020	EPI_ISL_3050757
Farm4_82_19-08-2020	hCoV-19/mink/Denmark/mDK-849/2020	EPI_ISL_3050766
Farm4_4_19-08-2020	hCoV-19/mink/Denmark/mDK-795/2020	EPI_ISL_3050759
Farm4_20_13-08-2020	hCoV-19/mink/Denmark/mDK-820/2020	EPI_ISL_3050756
Farm4_5_13-08-2020	hCoV-19/mink/Denmark/mDK-127/2020	EPI_ISL_641506
Farm4_35_13 08-2020	hCoV-19/mink/Denmark/mDK-133/2020	EPI_ISL_641512
Farm4_6_13-08-2020	hCoV-19/mink/Denmark/mDK-128/2020	EPI_ISL_641507
Farm4_21_13-08-2020	hCoV-19/mink/Denmark/mDK-132/2020	EPI_ISL_641511
Farm4_18_13-08-2020	hCoV-19/mink/Denmark/mDK-130/2020	EPI_ISL_641509
Farm4_19_13-08-2020	hCoV-19/mink/Denmark/mDK-131/2020	EPI_ISL_641510
Farm4_37_13-08-2020	hCoV-19/mink/Denmark/mDK-135/2020	EPI_ISL_641513
Farm4_8_13-08-2020	hCoV-19/mink/Denmark/mDK-129/2020	EPI_ISL_641508
Farm4_36_13-08-2020	hCoV-19/mink/Denmark/mDK-134/2020	EPI_ISL_3050758
